# Supplementary material for: Recent Technological Upgrades to the SHYPROM IoT-Based System for Monitoring Soil Water Status
Source: Sensors (Basel). 2025 Aug 9;25(16):4934. doi: 10.3390/s25164934 (PMC12390053; doi:10.3390/s25164934)
Supplement: Supplementary file 1 [file sensors-25-04934-s001.zip]

Archive with 37 entries (28 files):
- 01 Board Fabrication Files/
- 01 Board Fabrication Files/2025-05-27-14-49-22/
- 01 Board Fabrication Files/2025-05-27-14-49-22/SHYPROM 60MHZ ver 2.4 (two layers).kicad_pcb_bom.csv
- 01 Board Fabrication Files/2025-05-27-14-49-22/SHYPROM 60MHZ ver 2.4 (two layers).kicad_pcb_gerber.zip
- 01 Board Fabrication Files/2025-05-27-14-49-22/SHYPROM 60MHZ ver 2.4 (two layers).kicad_pcb_netlist.ipc
- 01 Board Fabrication Files/2025-05-27-14-49-22/SHYPROM 60MHZ ver 2.4 (two layers).kicad_pcb_positions.csv
- 02 SHYPROM60 Firmware & APP/
- 02 SHYPROM60 Firmware & APP/ANDROID App/
- 02 SHYPROM60 Firmware & APP/ANDROID App/SHYPROM60PRO APP_ICON.ico
- 02 SHYPROM60 Firmware & APP/ANDROID App/SHYPROM60_PRO (1).aia
- 02 SHYPROM60 Firmware & APP/SHYPROM60 Firmware/
- 02 SHYPROM60 Firmware & APP/SHYPROM60 Firmware/ReadME.txt
- 02 SHYPROM60 Firmware & APP/SHYPROM60 Firmware/SHYPROM60/
- 02 SHYPROM60 Firmware & APP/SHYPROM60 Firmware/SHYPROM60/SHYPROM60.ino
- 03 3D Printing Materials/
- 03 3D Printing Materials/01 SHYPROM60 BOX/
- 03 3D Printing Materials/01 SHYPROM60 BOX/01 Base PLA.stl
- 03 3D Printing Materials/01 SHYPROM60 BOX/02 Lid PLA.stl
- 03 3D Printing Materials/01 SHYPROM60 BOX/03 Joint TPU.stl
- 03 3D Printing Materials/01 SHYPROM60 BOX/04 Temp_Compression_Cap PLA.stl
- 03 3D Printing Materials/01 SHYPROM60 BOX/05 Temp_Compression_Ring TPU.stl
- 03 3D Printing Materials/01 SHYPROM60 BOX/06 Probe_Compression_Cap  R PLA.stl
- 03 3D Printing Materials/01 SHYPROM60 BOX/07 Compression Ring R TPU.stl
- 03 3D Printing Materials/01 SHYPROM60 BOX/08 Probe_Compression_Cap L PLA.stl
- 03 3D Printing Materials/01 SHYPROM60 BOX/09 Compression Ring L TPU.stl
- 03 3D Printing Materials/01 SHYPROM60 BOX/10 Latch arm 1 PLA.stl
- 03 3D Printing Materials/01 SHYPROM60 BOX/11 Latch arm 2 PLA.stl
- 03 3D Printing Materials/01 SHYPROM60 BOX/12 Latch 1 PLA.stl
- 03 3D Printing Materials/01 SHYPROM60 BOX/13 Latch 2 PLA.stl
- 03 3D Printing Materials/01 SHYPROM60 BOX/14 Hinge 1 PLA.stl
- 03 3D Printing Materials/01 SHYPROM60 BOX/15 Hinge 2 PLA.stl
- 03 3D Printing Materials/01 SHYPROM60 BOX/READme.txt
- 03 3D Printing Materials/02 SHYPROM60_RINGS/
- 03 3D Printing Materials/02 SHYPROM60_RINGS/01 Probe Ring PLA.stl
- 03 3D Printing Materials/02 SHYPROM60_RINGS/READme.txt
- 03 3D Printing Materials/How to assemble SHYPROM Sensor.pdf
- 03 3D Printing Materials/~$w to assemble SHYPROM60 apparatus.docx
