# Supplementary material for: Recent Technological Upgrades to the SHYPROM IoT-Based System for Monitoring Soil Water Status
Source: Sensors (Basel). 2025 Aug 9;25(16):4934. doi: 10.3390/s25164934 (PMC12390053; doi:10.3390/s25164934)
Supplement: Supplementary file 1 [file sensors-25-04934-s001.zip › 01 Board Fabrication Files/2025-05-27-14-49-22/SHYPROM 60MHZ ver 2.4 (two layers).kicad_pcb_bom.csv]

Designator	Quantity	Value	Footprint	Package	MPN	Mount_Type
C1, C2, C3, C4	4	100 nF	C_Disc_D8.0mm_W5.0mm_P5.00mm			tht
C5	1	5 pF	C_Disc_D8.0mm_W5.0mm_P5.00mm			tht
C6	1	10 pF	C_Disc_D8.0mm_W5.0mm_P5.00mm			tht
C7	1	1 nF	C_Disc_D8.0mm_W5.0mm_P5.00mm			tht
D1, D2, D3	3	1N4001	D_DO-41_SOD81_P10.16mm_Horizontal			tht
J1, J2	2	MPX5100DP	PinHeader_1x03_P2.54mm_Vertical			tht
J3, J6, J7, J8	4	Conn_01x02	PinHeader_1x02_P2.54mm_Vertical			tht
J4	1	Micro SD	PinHeader_1x06_P2.54mm_Vertical			tht
J5	1	DS18B20	PinHeader_1x03_P2.54mm_Vertical			tht
J9	1	Signal Test	PinHeader_1x02_P2.54mm_Vertical			tht
L1	1	1 uH	R_Axial_DIN0207_L6.3mm_D2.5mm_P10.16mm_Horizontal			tht
R1, R2	2	4k7	R_Axial_DIN0207_L6.3mm_D2.5mm_P10.16mm_Horizontal			tht
R10	1	1 M	R_Axial_DIN0207_L6.3mm_D2.5mm_P10.16mm_Horizontal			tht
R11	1	22	R_Axial_DIN0207_L6.3mm_D2.5mm_P10.16mm_Horizontal			tht
R3	1	4.7 k	R_Axial_DIN0207_L6.3mm_D2.5mm_P10.16mm_Horizontal			tht
R4, R6, R8	3	10k	R_Axial_DIN0207_L6.3mm_D2.5mm_P10.16mm_Horizontal			tht
R5, R7, R9	3	1M	R_Axial_DIN0207_L6.3mm_D2.5mm_P10.16mm_Horizontal			tht
U1 ESP32 SIM800L	1	TTGO-TCALL-SIM800	TTGO-TCALL-SIM800			tht
U2	1	74HCU04	DIP-14_W7.62mm			tht
Y1	1	Crystal 60 MHz	Resonator-2Pin_W10.0mm_H5.0mm			tht
