# Supplementary material for: Recent Technological Upgrades to the SHYPROM IoT-Based System for Monitoring Soil Water Status
Source: Sensors (Basel). 2025 Aug 9;25(16):4934. doi: 10.3390/s25164934 (PMC12390053; doi:10.3390/s25164934)
Supplement: Supplementary file 1 [file sensors-25-04934-s001.zip › 01 Board Fabrication Files/2025-05-27-14-49-22/SHYPROM 60MHZ ver 2.4 (two layers).kicad_pcb_netlist.ipc]

P  CODE 00
P  UNITS CUST 0
P  arrayDim   N
317NET-(C6-PAD1)    L1    -1    D0315PA00X+068504Y-046063X0630Y0000R000S0
317GND              L1    -2    D0315PA00X+072504Y-046063X0630Y0630R000S0
317NET-(J1-PIN_1)   J2    -1    D0394PA00X+054890Y-040157X0669Y0669R270S0
317GND              J2    -2    D0394PA00X+055890Y-040157X0669Y0669R270S0
317NET-(J2-PIN_3)   J2    -3    D0394PA00X+056890Y-040157X0669Y0669R270S0
317NET-(D2-A)       R6    -1    D0315PA00X+066276Y-026181X0630Y0000R000S0
317NET-(J9-PIN_2)   R6    -2    D0315PA00X+070276Y-026181X0630Y0630R000S0
317NET-(D3-K)       C4    -1    D0394PA00X+063976Y-038976X0787Y0000R000S0
317GND              C4    -2    D0394PA00X+065945Y-038976X0787Y0000R000S0
317NET-(C5-PAD1)    C5    -1    D0394PA00X+063976Y-042717X0787Y0000R000S0
317GND              C5    -2    D0394PA00X+065945Y-042717X0787Y0000R000S0
317NET-(J4-PIN_1)   J4    -1    D0394PA00X+060827Y-039535X0669Y0669R000S0
317NET-(J4-PIN_2)   J4    -2    D0394PA00X+060827Y-040535X0669Y0669R000S0
317NET-(J4-PIN_3)   J4    -3    D0394PA00X+060827Y-041535X0669Y0669R000S0
317NET-(J4-PIN_4)   J4    -4    D0394PA00X+060827Y-042535X0669Y0669R000S0
317GND              J4    -5    D0394PA00X+060827Y-043535X0669Y0669R000S0
317NET-(J1-PIN_1)   J4    -6    D0394PA00X+060827Y-044535X0669Y0669R000S0
317NET-(D1-K)       D1    -1    D0433PA00X+060567Y-022047X0866Y0866R000S0
317NET-(D1-A)       D1    -2    D0433PA00X+064567Y-022047X0866Y0866R000S0
317NET-(D2-K)       C3    -1    D0394PA00X+054921Y-030118X0787Y0000R000S0
317GND              C3    -2    D0394PA00X+056890Y-030118X0787Y0000R000S0
317NET-(D3-K)       R9    -1    D0315PA00X+066339Y-034252X0630Y0000R000S0
317GND              R9    -2    D0315PA00X+070339Y-034252X0630Y0630R000S0
317NET-(C7-PAD1)    R10   -1    D0315PA00X+068504Y-048622X0630Y0000R000S0
317NET-(C5-PAD1)    R10   -2    D0315PA00X+072504Y-048622X0630Y0630R000S0
317GND              J9    -1    D0394PA00X+075787Y-044685X0669Y0669R000S0
317NET-(J9-PIN_2)   J9    -2    D0394PA00X+075787Y-045685X0669Y0669R000S0
317NET-(R11-PAD1)   R11   -1    D0315PA00X+068504Y-050984X0630Y0000R000S0
317NET-(C7-PAD1)    R11   -2    D0315PA00X+072504Y-050984X0630Y0630R000S0
317NET-(D2-K)       R7    -1    D0315PA00X+066276Y-028937X0630Y0000R000S0
317GND              R7    -2    D0315PA00X+070276Y-028937X0630Y0630R000S0
317NET-(D3-K)       D3    -1    D0433PA00X+059780Y-032874X0866Y0866R000S0
317NET-(D3-A)       D3    -2    D0433PA00X+063780Y-032874X0866Y0866R000S0
317NET-(J3-PIN_1)   R2    -1    D0315PA00X+053937Y-047047X0630Y0000R000S0
317ET-(U1-GPIO25)   R2    -2    D0315PA00X+057937Y-047047X0630Y0630R000S0
317ET-(U1-GPIO25)   R1    -1    D0315PA00X+054528Y-036811X0630Y0000R000S0
317NET-(J3-PIN_2)   R1    -2    D0315PA00X+058528Y-036811X0630Y0630R000S0
317NET-(D1-A)       R4    -1    D0315PA00X+066276Y-020866X0630Y0000R000S0
317NET-(J9-PIN_2)   R4    -2    D0315PA00X+070276Y-020866X0630Y0630R000S0
317NET-(C6-PAD1)    C6    -1    D0394PA00X+063976Y-046457X0787Y0000R000S0
317GND              C6    -2    D0394PA00X+065945Y-046457X0787Y0000R000S0
317NET-(J1-PIN_1)   J5    -1    D0394PA00X+054911Y-034055X0669Y0669R270S0
317NET-(J5-PIN_2)   J5    -2    D0394PA00X+055911Y-034055X0669Y0669R270S0
317GND              J5    -3    D0394PA00X+056911Y-034055X0669Y0669R270S0
317NET-(C5-PAD1)    Y1    -1    D0315PA00X+075000Y-041535X0591Y0000R270S0
317NET-(C7-PAD1)    Y1    -2    D0315PA00X+075000Y-039567X0591Y0000R270S0
317NET-(J1-PIN_1)   J1    -1    D0394PA00X+054890Y-044094X0669Y0669R270S0
317GND              J1    -2    D0394PA00X+055890Y-044094X0669Y0669R270S0
317NET-(J1-PIN_3)   J1    -3    D0394PA00X+056890Y-044094X0669Y0669R270S0
317NET-(D1-K)       R5    -1    D0315PA00X+066276Y-023228X0630Y0000R000S0
317GND              R5    -2    D0315PA00X+070276Y-023228X0630Y0630R000S0
317NET-(C5-PAD1)    U2    -1    D0315PA00X+068701Y-037323X0630Y0630R000S0
317NET-(R11-PAD1)   U2    -2    D0315PA00X+068701Y-038323X0630Y0630R000S0
317NET-(R11-PAD1)   U2    -3    D0315PA00X+068701Y-039323X0630Y0630R000S0
317NET-(J9-PIN_2)   U2    -4    D0315PA00X+068701Y-040323X0630Y0630R000S0
317GND              U2    -5    D0315PA00X+068701Y-041323X0630Y0630R000S0
317CTED-(U2-PAD6)   U2    -6    D0315PA00X+068701Y-042323X0630Y0630R000S0
317GND              U2    -7    D0315PA00X+068701Y-043323X0630Y0630R000S0
317CTED-(U2-PAD8)   U2    -8    D0315PA00X+071701Y-043323X0630Y0630R000S0
317GND              U2    -9    D0315PA00X+071701Y-042323X0630Y0630R000S0
317TED-(U2-PAD10)   U2    -10   D0315PA00X+071701Y-041323X0630Y0630R000S0
317GND              U2    -11   D0315PA00X+071701Y-040323X0630Y0630R000S0
317TED-(U2-PAD12)   U2    -12   D0315PA00X+071701Y-039323X0630Y0630R000S0
317GND              U2    -13   D0315PA00X+071701Y-038323X0630Y0630R000S0
317NET-(J1-PIN_1)   U2    -14   D0315PA00X+071701Y-037323X0630Y0630R000S0
317GND              J7    -1    D0394PA00X+073622Y-028150X0669Y0669R180S0
317NET-(D2-A)       J7    -2    D0394PA00X+073622Y-027150X0669Y0669R180S0
317NET-(J5-PIN_2)   R3    -1    D0315PA00X+057937Y-049606X0630Y0000R180S0
317NET-(J1-PIN_1)   R3    -2    D0315PA00X+053937Y-049606X0630Y0630R180S0
317NET-(D2-K)       D2    -1    D0433PA00X+059976Y-027559X0866Y0866R000S0
317NET-(D2-A)       D2    -2    D0433PA00X+063976Y-027559X0866Y0866R000S0
317GND              J8    -1    D0394PA00X+073622Y-033465X0669Y0669R180S0
317NET-(D3-A)       J8    -2    D0394PA00X+073622Y-032465X0669Y0669R180S0
317NET-(J3-PIN_1)   J3    -1    D0394PA00X+060236Y-050394X0669Y0669R270S0
317NET-(J3-PIN_2)   J3    -2    D0394PA00X+061236Y-050394X0669Y0669R270S0
317NET-(D1-K)       C2    -1    D0394PA00X+054921Y-026575X0787Y0000R000S0
317GND              C2    -2    D0394PA00X+056890Y-026575X0787Y0000R000S0
317NET-(J1-PIN_1)   C1    -1    D0394PA00X+054921Y-022598X0787Y0000R000S0
317GND              C1    -2    D0394PA00X+056890Y-022598X0787Y0000R000S0
317NET-(D3-A)       R8    -1    D0315PA00X+066339Y-031693X0630Y0000R000S0
317NET-(J9-PIN_2)   R8    -2    D0315PA00X+070339Y-031693X0630Y0630R000S0
317NET-(C7-PAD1)    C7    -1    D0394PA00X+063976Y-050197X0787Y0000R000S0
317NET-(C6-PAD1)    C7    -2    D0394PA00X+065945Y-050197X0787Y0000R000S0
317GND              J6    -1    D0394PA00X+073622Y-022441X0669Y0669R180S0
317NET-(D1-A)       J6    -2    D0394PA00X+073622Y-021441X0669Y0669R180S0
317-(U1-3V3-PAD1)   U1 ESP-1    D0402PA00X+050984Y-023071X0709Y0000R180S0
317D-(U1-NC-PAD2)   U1 ESP-2    D0402PA00X+050984Y-024071X0709Y0000R180S0
3171-GPIO36-PAD3)   U1 ESP-3    D0402PA00X+050984Y-025071X0709Y0000R180S0
3171-GPIO39-PAD4)   U1 ESP-4    D0402PA00X+050984Y-026071X0709Y0000R180S0
317NET-(J1-PIN_3)   U1 ESP-5    D0402PA00X+050984Y-027071X0709Y0000R180S0
317NET-(J2-PIN_3)   U1 ESP-6    D0402PA00X+050984Y-028071X0709Y0000R180S0
317NET-(J4-PIN_3)   U1 ESP-7    D0402PA00X+050984Y-029071X0709Y0000R180S0
317NET-(J5-PIN_2)   U1 ESP-8    D0402PA00X+050984Y-030071X0709Y0000R180S0
317ET-(U1-GPIO25)   U1 ESP-9    D0402PA00X+050984Y-031071X0709Y0000R180S0
317-GPIO26-PAD10)   U1 ESP-10   D0402PA00X+050984Y-032071X0709Y0000R180S0
317-GPIO27-PAD11)   U1 ESP-11   D0402PA00X+050984Y-033071X0709Y0000R180S0
317NET-(D1-K)       U1 ESP-12   D0402PA00X+050984Y-034071X0709Y0000R180S0
317NET-(D3-K)       U1 ESP-13   D0402PA00X+050984Y-035071X0709Y0000R180S0
317GND              U1 ESP-14   D0402PA00X+050984Y-036071X0709Y0000R180S0
317NET-(J4-PIN_2)   U1 ESP-15   D0402PA00X+050984Y-037071X0709Y0000R180S0
317(U1-SD2-PAD16)   U1 ESP-16   D0402PA00X+050984Y-038071X0709Y0000R180S0
317(U1-SD3-PAD17)   U1 ESP-17   D0402PA00X+050984Y-039071X0709Y0000R180S0
317(U1-CMD-PAD18)   U1 ESP-18   D0402PA00X+050984Y-040071X0709Y0000R180S0
317NET-(J1-PIN_1)   U1 ESP-19   D0402PA00X+050984Y-041071X0709Y0000R180S0
317U1-SPK+-PAD20)   U1 ESP-20   D0402PA00X+050984Y-042071X0709Y0000R180S0
317U1-SPK--PAD21)   U1 ESP-21   D0402PA00X+050984Y-043071X0709Y0000R180S0
317GND              U1 ESP-22   D0402PA00X+040484Y-023071X0709Y0000R180S0
317-GPIO23-PAD23)   U1 ESP-23   D0402PA00X+040484Y-024071X0709Y0000R180S0
317-GPIO22-PAD24)   U1 ESP-24   D0402PA00X+040484Y-025071X0709Y0000R180S0
317-(U1-TX-PAD25)   U1 ESP-25   D0402PA00X+040484Y-026071X0709Y0000R180S0
317-(U1-RX-PAD26)   U1 ESP-26   D0402PA00X+040484Y-027071X0709Y0000R180S0
317-GPIO21-PAD27)   U1 ESP-27   D0402PA00X+040484Y-028071X0709Y0000R180S0
317(U1-GND-PAD28)   U1 ESP-28   D0402PA00X+040484Y-029071X0709Y0000R180S0
317NET-(J4-PIN_1)   U1 ESP-29   D0402PA00X+040484Y-030071X0709Y0000R180S0
317NET-(J4-PIN_4)   U1 ESP-30   D0402PA00X+040484Y-031071X0709Y0000R180S0
3171-GPIO5-PAD31)   U1 ESP-31   D0402PA00X+040484Y-032071X0709Y0000R180S0
317-(U1-NC-PAD32)   U1 ESP-32   D0402PA00X+040484Y-033071X0709Y0000R180S0
317-(U1-NC-PAD33)   U1 ESP-33   D0402PA00X+040484Y-034071X0709Y0000R180S0
3171-GPIO4-PAD34)   U1 ESP-34   D0402PA00X+040484Y-035071X0709Y0000R180S0
3171-GPIO0-PAD35)   U1 ESP-35   D0402PA00X+040484Y-036071X0709Y0000R180S0
3171-GPIO2-PAD36)   U1 ESP-36   D0402PA00X+040484Y-037071X0709Y0000R180S0
317NET-(D2-K)       U1 ESP-37   D0402PA00X+040484Y-038071X0709Y0000R180S0
317(U1-SD1-PAD38)   U1 ESP-38   D0402PA00X+040484Y-039071X0709Y0000R180S0
317(U1-SD0-PAD39)   U1 ESP-39   D0402PA00X+040484Y-040071X0709Y0000R180S0
317(U1-CLK-PAD40)   U1 ESP-40   D0402PA00X+040484Y-041071X0709Y0000R180S0
317U1-MIC--PAD41)   U1 ESP-41   D0402PA00X+040484Y-042071X0709Y0000R180S0
317U1-MIC+-PAD42)   U1 ESP-42   D0402PA00X+040484Y-043071X0709Y0000R180S0
999
