# Supplementary material for: Recent Technological Upgrades to the SHYPROM IoT-Based System for Monitoring Soil Water Status
Source: Sensors (Basel). 2025 Aug 9;25(16):4934. doi: 10.3390/s25164934 (PMC12390053; doi:10.3390/s25164934)
Supplement: Supplementary file 1 [file sensors-25-04934-s001.zip › 01 Board Fabrication Files/2025-05-27-14-49-22/SHYPROM 60MHZ ver 2.4 (two layers).kicad_pcb_positions.csv]

pos_x	pos_y	rotation	side	designator	mpn	pack	footprint	value	mount_type
139.5	-57.4	0.0	top	C1			C_Disc_D8.0mm_W5.0mm_P5.00mm	100 nF	tht
139.5	-67.5	0.0	top	C2			C_Disc_D8.0mm_W5.0mm_P5.00mm	100 nF	tht
139.5	-76.5	0.0	top	C3			C_Disc_D8.0mm_W5.0mm_P5.00mm	100 nF	tht
162.5	-99.0	0.0	top	C4			C_Disc_D8.0mm_W5.0mm_P5.00mm	100 nF	tht
162.5	-108.5	0.0	top	C5			C_Disc_D8.0mm_W5.0mm_P5.00mm	5 pF	tht
162.5	-118.0	0.0	top	C6			C_Disc_D8.0mm_W5.0mm_P5.00mm	10 pF	tht
162.5	-127.5	0.0	top	C7			C_Disc_D8.0mm_W5.0mm_P5.00mm	1 nF	tht
153.84	-56.0	0.0	top	D1			D_DO-41_SOD81_P10.16mm_Horizontal	1N4001	tht
152.34	-70.0	0.0	top	D2			D_DO-41_SOD81_P10.16mm_Horizontal	1N4001	tht
151.84	-83.5	0.0	top	D3			D_DO-41_SOD81_P10.16mm_Horizontal	1N4001	tht
139.42	-112.0	90.0	top	J1			PinHeader_1x03_P2.54mm_Vertical	MPX5100DP	tht
139.42	-102.0	90.0	top	J2			PinHeader_1x03_P2.54mm_Vertical	MPX5100DP	tht
153.0	-128.0	90.0	top	J3			PinHeader_1x02_P2.54mm_Vertical	Conn_01x02	tht
154.5	-100.42	0.0	top	J4			PinHeader_1x06_P2.54mm_Vertical	Micro SD	tht
139.475	-86.5	90.0	top	J5			PinHeader_1x03_P2.54mm_Vertical	DS18B20	tht
187.0	-57.0	180.0	top	J6			PinHeader_1x02_P2.54mm_Vertical	Conn_01x02	tht
187.0	-71.5	180.0	top	J7			PinHeader_1x02_P2.54mm_Vertical	Conn_01x02	tht
187.0	-85.0	180.0	top	J8			PinHeader_1x02_P2.54mm_Vertical	Conn_01x02	tht
192.5	-113.5	0.0	top	J9			PinHeader_1x02_P2.54mm_Vertical	Signal Test	tht
174.0	-117.0	0.0	top	L1			R_Axial_DIN0207_L6.3mm_D2.5mm_P10.16mm_Horizontal	1 uH	tht
138.5	-93.5	0.0	top	R1			R_Axial_DIN0207_L6.3mm_D2.5mm_P10.16mm_Horizontal	4k7	tht
174.0	-123.5	0.0	top	R10			R_Axial_DIN0207_L6.3mm_D2.5mm_P10.16mm_Horizontal	1 M	tht
174.0	-129.5	0.0	top	R11			R_Axial_DIN0207_L6.3mm_D2.5mm_P10.16mm_Horizontal	22	tht
137.0	-119.5	0.0	top	R2			R_Axial_DIN0207_L6.3mm_D2.5mm_P10.16mm_Horizontal	4k7	tht
147.16	-126.0	180.0	top	R3			R_Axial_DIN0207_L6.3mm_D2.5mm_P10.16mm_Horizontal	4.7 k	tht
168.34	-53.0	0.0	top	R4			R_Axial_DIN0207_L6.3mm_D2.5mm_P10.16mm_Horizontal	10k	tht
168.34	-59.0	0.0	top	R5			R_Axial_DIN0207_L6.3mm_D2.5mm_P10.16mm_Horizontal	1M	tht
168.34	-66.5	0.0	top	R6			R_Axial_DIN0207_L6.3mm_D2.5mm_P10.16mm_Horizontal	10k	tht
168.34	-73.5	0.0	top	R7			R_Axial_DIN0207_L6.3mm_D2.5mm_P10.16mm_Horizontal	1M	tht
168.5	-80.5	0.0	top	R8			R_Axial_DIN0207_L6.3mm_D2.5mm_P10.16mm_Horizontal	10k	tht
168.5	-87.0	0.0	top	R9			R_Axial_DIN0207_L6.3mm_D2.5mm_P10.16mm_Horizontal	1M	tht
129.5	-58.6	180.0	bottom	U1 ESP32 SIM800L			TTGO-TCALL-SIM800	TTGO-TCALL-SIM800	tht
174.5	-94.8	0.0	top	U2			DIP-14_W7.62mm	74HCU04	tht
190.5	-105.5	90.0	top	Y1			Resonator-2Pin_W10.0mm_H5.0mm	Crystal 60 MHz	tht
