# Supplementary material for: Recent Technological Upgrades to the SHYPROM IoT-Based System for Monitoring Soil Water Status
Source: Sensors (Basel). 2025 Aug 9;25(16):4934. doi: 10.3390/s25164934 (PMC12390053; doi:10.3390/s25164934)
Supplement: Supplementary file 1 [file sensors-25-04934-s001.zip › 02 SHYPROM60 Firmware & APP/SHYPROM60 Firmware/ReadME.txt]

This folder contains the firmware that enables the operation of SHYPROM60.
The firmware can be opened using the Arduino IDE, and in order to upload it to the ESP32SIM800L board, you must select DOIT ESP32 DEVKIT V1 as the board.
By default, the Arduino IDE does not natively include boards from the ESP32 family.
To upload a sketch to an ESP32 in the Arduino IDE, you first need to install the ESP32 board package.
Then, select the correct ESP32 board and the appropriate COM port from the Tools menu in the IDE.
Finally, upload the sketch by clicking the Upload button.

Installing the ESP32 board package:
Open the Arduino IDE.
In the Boards Manager window, type ESP32 in the search bar.
Click the Install button to start the installation process. This will download and install the ESP32 board
