# Supplementary material for: Recent Technological Upgrades to the SHYPROM IoT-Based System for Monitoring Soil Water Status
Source: Sensors (Basel). 2025 Aug 9;25(16):4934. doi: 10.3390/s25164934 (PMC12390053; doi:10.3390/s25164934)
Supplement: Supplementary file 1 [file sensors-25-04934-s001.zip › 02 SHYPROM60 Firmware & APP/SHYPROM60 Firmware/SHYPROM60/SHYPROM60.ino]

/////////////////CODE General Information//////////////////////////////////////////////////////////////////////
// SHYPROM60-Smart HYdraulic PROperties Meter 
//
// Firmware Name: SHYPROM Sensor Unit
// Version: v1.2.0
// Release Date: 2025-05-27
// Author: Alessandro Comegna (email:alessandro.comegna@unibas.it
//
//Information on the code output:
//01. Capacitive Sensor, Top Ring: analogic value;
//02. Capacitive Sensor, Top Ring: voltage (Volts);
//03. Volumetric Water Content Top Ring (cm3/cm3) optional;
//04. Capacitive Sensor, Middle Ring: analogic value;
//05. Capacitive Sensor, Middle Ring: voltage (Volts);
//06. Volumetric Water Content Middle Ring (cm3/cm3) optional;
//07. Capacitive Sensor, Bottom Ring: analogic value;
//08. Capacitive Sensor, Bottom Ring: voltage (Volts);
//09. Volumetric Water Content Bottom Ring (cm3/cm3) optional;
//10. Temperature (DS18B20) module: temperature (°C);
//11. Pressure Transducer#1 (MPX5100DP) module: pressure/tension (kPa) optional;
//12. Pressure Transducer#1 (MPX5100DP) module: voltage (volts);
//13. Pressure Transducer#1 (MPX5100DP) module: pressure/tension (cm H2O) optional;
//14. Pressure Transducer#2 (MPX5100DP) module: pressure/tension (kPa) optional;
//15. Pressure Transducer#2 (MPX5100DP) module: voltage (volts);
//16. Pressure Transducer#2 (MPX5100DP) module: pressure/tension (cm H2O) optional;
//
//Note: Pay attention to the library versions. See the instructions in the code.
////////////////////////////////////////////////////////////////////////////////////////////////////////////

///////////////// Your GPRS and SIM Card credentials (leave empty, if not needed)//////////////////////////
const char apn[] = "TM";     // APN (example: TM for a Things mobile SIM)
const char gprsUser[] = "";  // GPRS User
const char gprsPass[] = "";  // GPRS Password
const char simPIN[] = "";    // SIM card PIN (leave empty, if not defined)
///////////////////////////////////////////////////////////////////////////////////////////////////////////

////////////////////////////////////// Server details/////////////////////////////////////////////////////
const char server[] = "WRITE HERE YOUR CLOUD URL"; // domain name: for e.g.: api.thingspeak.com,
const char resource[] = "/update?";         // for e.g.: update? for a thingspeak channel   

const int  port = 80;                             // server port number
String apiKeyValue = "WRITE HERE YOUR APY KEY";  // Your apikey 

///////////////////////////////////////Modem pins/////////////////////////////
const int chipSelect = 32;       // Chip Select pin for the SD card
#define MODEM_RST 5
#define MODEM_PWKEY 4
#define MODEM_POWER_ON 23
#define MODEM_TX 27
#define MODEM_RX 26
#define I2C_SDA 21
#define I2C_SCL 22
////////////////////////////////////////////////////////////////////////////


/////////////////////////////////////Include Libraries//////////////////////
#define SerialMon Serial
#define SerialAT Serial1

////////////////////////////// Configure TinyGSM library////////////////////
#define TINY_GSM_MODEM_SIM800    // Modem is SIM800
#define TINY_GSM_RX_BUFFER 1024  // Set RX buffer to 1Kb
#include <Wire.h>
#include <TinyGsmClient.h> // install version 0.12.0

#ifdef DUMP_AT_COMMANDS
#include <StreamDebugger.h>
StreamDebugger debugger(SerialAT, SerialMon);
TinyGsm modem(debugger);
#else
TinyGsm modem(SerialAT);
#endif

//////////////////////////////// Configure SD CARD libraries and Special PINS////////////////////
// Libraries for SD card
#include "FS.h"
#include "SD.h"
//#include <SPI.h> //switch on if use SPIClass (see below)
//
// ///////////Use SPIClass to define new pins for the SD card module///////////////////
// SPIClass sdSPI(HSPI);
// #define SD_CS       32 
// #define SD_SCLK     18 
// #define SD_MISO     19 
// #define SD_MOSI     13
// //////////////////////////////////////////////


////////////////////////////// Configure DS18B20 libraries ////////////////////////
#include <OneWire.h> // install version 2.3.8
#include <DallasTemperature.h> //install version 3.9.0
///////////////////////////////////////////////////////////////////////////////////

int counter = 1; // Initial counter
int readingID = 0;

////////////////////////SWC: Soil Water Content Capacitive Module//////////////////////////////
const int SWCPin1 = 14;  // 12 bits ADC pin 4 senses the voltage level of the SWC1 (values 0 - 4095) 
const int SWCPin2 = 15;  // 14 bits ADC pin 4 senses the voltage level of the SWC1 (values 0 - 4095)
const int SWCPin3 = 12;  // 15 bits ADC pin 4 senses the voltage level of the SWC1 (values 0 - 4095)

int SWC1 = 0;  // Variable to store the water content for sensor 1
float SWC_volt1 = 0.0;
int SWC2 = 0;  // Variable to store the water content for sensor 2
float SWC_volt2 = 0.0;
int SWC3 = 0;  // Variable to store the water content for sensor 3
float SWC_volt3 = 0.0;
/////////////////////////////////////////////////////////////////////////////////////

////////////////////////MPX5100DP Module////////////////////////////////////////////
const int TensioPin1 = 34; /* MPX5100DP sensor for tensiomerter#1*/
const int TensioPin2 = 35; /* MPX5100DP sensor for tensiomerter#2 */

int Tensio1 = 0;  // Variable to store MPX5100DP data for matric potential sensor 1
float Tensio_volt1 = 0.0;
int Tensio2 = 0;  // Variable to store MPX5100DP data for matric potential sensor 2
float Tensio_volt2 = 0.0;

float Tensio_MPX5100DP_1;
float Tensio_end_MPX5100DP_1;
float Tensio_MPX5100DP_1_Offset;
float Tensio_cm_water_MPX5100DP_1;

float Tensio_MPX5100DP_2;
float Tensio_end_MPX5100DP_2;
float Tensio_MPX5100DP_2_Offset;
float Tensio_cm_water_MPX5100DP_2;

/////////////////////////////////////////////////////////////////////////////////////

String dataMessage;

////////////////////////DS18B20 (Temperature) Module//////////////////////////////////
// Data wire is connected to ESP32 GPIO 0
#define ONE_WIRE_BUS 33  //oppure 0, 33, 2
// Setup a oneWire instance to communicate with a OneWire device
OneWire oneWire(ONE_WIRE_BUS);
// Pass our oneWire reference to Dallas Temperature sensor
DallasTemperature sensors(&oneWire);
float temperature;
/////////////////////////////////////////////////////////////////////////////////////

////////////////////////Battery Level//////////////////////////////////

float batteryLevel;
float batteryLevel_volts;
float batteryLevel_Perc;

/////////////////////////////////////////////////////////////////////////////////////
 //I2C for SIM800 (to keep it running when powered from battery)
TwoWire I2CPower = TwoWire(0);

// TinyGSM Client for Internet connection
TinyGsmClient client(modem);

#define uS_TO_S_FACTOR 1000000ULL /* Conversion factor for micro seconds to seconds */
#define TIME_TO_SLEEP 14400       /*   Time ESP32 will go to sleep 14400 seconds (i.e. 4 hours) */

#define IP5306_ADDR 0x75
#define IP5306_REG_SYS_CTL0 0x00

bool setPowerBoostKeepOn(int en) {
  I2CPower.beginTransmission(IP5306_ADDR);
  I2CPower.write(IP5306_REG_SYS_CTL0);
  if (en) {
    I2CPower.write(0x37);  // Set bit1: 1 enable 0 disable boost keep on
  } else {
    I2CPower.write(0x35);  // 0x37 is default reg value
  }
  return I2CPower.endTransmission() == 0;
}
////////////////////////////////////////////////////////////////////////////////////////////////////////////////

void setup() {
  ////////////////////////////////////////Initializing Sensors and Monitor (at baud rate of 115200)///////////////////////////////////////
  sensors.begin();
  SerialMon.begin(115200);
  ///////////////////////////////////////////////////////////////////////////////////////////////////////////////

  // Start I2C communication
  I2CPower.begin(I2C_SDA, I2C_SCL, 400000);

  // Keep power when running from battery
  bool isOk = setPowerBoostKeepOn(1);
  SerialMon.println(String("IP5306 KeepOn ") + (isOk ? "OK" : "FAIL"));

  // Set modem reset, enable, power pins/////////////
  pinMode(MODEM_PWKEY, OUTPUT);
  pinMode(MODEM_RST, OUTPUT);
  pinMode(MODEM_POWER_ON, OUTPUT);
  digitalWrite(MODEM_PWKEY, LOW);
  digitalWrite(MODEM_RST, HIGH);
  digitalWrite(MODEM_POWER_ON, HIGH);
  ////////////////////////////////////////////////////

  // Set GSM module baud rate and UART pins
  SerialAT.begin(115200, SERIAL_8N1, MODEM_RX, MODEM_TX);
  delay(3000);

  // Restart SIM800 module, it takes quite some time
  // To skip it, call init() instead of restart()

  SerialMon.println("Initializing modem...");
  modem.restart();
  // use modem.init() if you don't need the complete restart


  ////////////////////////////   SWC   ///////////////////////////
  pinMode(SWCPin1, INPUT);
  pinMode(SWCPin2, INPUT);
  pinMode(SWCPin3, INPUT);
  ////////////////////////////////////////////////////////////////

  ////////////////////////////   MPX5100DP   //////////////////////
  pinMode(TensioPin1, INPUT);
  pinMode(TensioPin2, INPUT);
  /////////////////////////////////////////////////////////////////
 ////////////////////// Initialize SD card  ///////////////////
  SerialMon.print("Card Initialization: ");
 ///////////Switch on if use SPIClass/////////////////////                                                                                         
//  SD.begin(SD_CS, sdSPI);  
 
// if (!SD.begin(SD_CS, sdSPI)) {
  
//     Serial.println("Card Mount Failed");
//     return;
//   }
//   uint8_t cardType = SD.cardType();
//   if(cardType == CARD_NONE) {
//     SerialMon.println("No SD card attached");
//     return;
//   }
 //////////////////////////////////////////////////////
  SerialMon.println("Initializing SD card...");

 // Initialize SD card
  if (!SD.begin(chipSelect)) {
    Serial.println("Error initializing SD card");
    while (true);
  }
  Serial.println("SD card initialized successfully");

  // If the data.txt file doesn't exist, create a file on the SD card and write the data labels
  File file = SD.open("/Sensor_Out.txt");
  if(!file) {
    SerialMon.println("File doens't exist");
    SerialMon.println("Creating file...");
      writeFile(SD, "/Sensor_Out.txt", "sensor output \r\n");
  }
  else {
    SerialMon.println("File already exists");  
  }
  file.close();

}
//////////////////////////////////////////////////////////////////////////////////////
void loop() {

  ////////////////////////////////////////////////////////////////
  // Configure the wake up source as timer wake up
  esp_sleep_enable_timer_wakeup(TIME_TO_SLEEP * uS_TO_S_FACTOR);
  /////////////////////////////////////////////////////////////////

  /////////////////////////////////////////////////////////////////
  batteryLevel = map(analogRead(25), 0.0f, 4095.0f, 0, 100);
  ////////////////////////////////////////////////////////////////////////////////

  ////////////////////////////////////////////////////////////////////////////////
  delay(1000);
  ///////////////////////////////////////////////////////////////////////////////

  ////////////////////////////////////////////////////////////////////////////////
  batteryLevel_volts = analogRead(25) * 1.7 * (3.8 / 4096.0);  // being 1.7 the conversion factor
  batteryLevel_Perc = (batteryLevel_volts / 3.8) * 100;
  ///////////////////////////////////////////////////////////////////////////////

  //////////////////////////////////////////////////////////////////////////////
  //delay(200);
  /////////////////////////////////////////////////////////////////////////////

  readingID++;  // Increment readingID on every new reading

  //////////////////////////////////////Temperature Readings//////////////////////////////
  sensors.requestTemperatures();
  temperature = sensors.getTempCByIndex(0);  // Temperature in Celsius
  delay(200);
  sensors.requestTemperatures();
  temperature = sensors.getTempCByIndex(0);  // Temperature in Celsius

  //////////////////////////////////////////////////END TEMPERATURE Readings/////////////
int counter = 0;
  counter++;
  ///////////////////////TEMPERATURE (DS18B20 SENSOR) OUTPUT//////////////////////
  SerialMon.print("\n");
  SerialMon.print("Temperature: ");
  SerialMon.print(temperature);
  SerialMon.println(" °C");
  ////////////////////////////////////////////////////////////////////////////////////////

  /////////////////////////////////////////////////////////////////////////////
  delay(200);
  ///////////////////////////////////////////////////////////////////////////////

  ///////////////////////////////////////SWC1 Readings/////////////////////////////////////
  int counter_1 = 0;
  while (counter_1 <= 2) {
    counter_1 = counter_1 + 1;
    Serial.println(counter_1);
    SWC1 = 0;
  
    for (int m = 1; m < 50; m++)  // take 50 consecutive measurements
    {
      SWC1 = SWC1 + analogRead(SWCPin1);  // Read data from analog pin 14 and add it to MoistLevel1 variable
      delay(1000);
    }
  }                                   //chiudi il ciclo while
  SWC1 = SWC1 / 50;                   // Determine the average of 5 measurements
  SWC_volt1 = SWC1 * (5.0 / 4096.0);  //ADC convert 12 bit at 5.0 volts input
  
  /////////////////////////////////////End SWC1 Readings/////////////////////////////////////

  ////////////////////////////////////////////////////////////////////////////////
  delay(200);
  ////////////////////////////////////////////////////////////////////////////////

  ///////////////////////////////////////SWC2 Readings/////////////////////////////////////
  int counter_2 = 0;
  while (counter_2 <= 2) {
    counter_2 = counter_2 + 1;
    Serial.println(counter_2);
    SWC2 = 0;
 
    for (int m = 1; m < 50; m++)  // take 50 consecutive measurements
    {
      SWC2 = SWC2 + analogRead(SWCPin2);  // Read data from analog pin 15 and add it to MoistLevel1 variable
      delay(1000);
    }
  }                                   //close while
  SWC2 = SWC2 / 50;                   // Determine the average of 50 measurements
  SWC_volt2 = SWC2 * (5.0 / 4096.0);  //ADC convert 12 bit at 5.0 volts input
                                        /////////////////////////////////////End SWC2 Readings/////////////////////////////////////

  ////////////////////////////////////////////////////////////////////////////////
  delay(200);
  ////////////////////////////////////////////////////////////////////////////////

  ///////////////////////////////////////SWC3 Readings/////////////////////////////////////
  int counter_3 = 0;
  while (counter_3 <= 2) {
    counter_3 = counter_3 + 1;
    Serial.println(counter_3);
    SWC3 = 0;
    
    for (int m = 1; m < 50; m++)  // take 50 consecutive measurements
    {
      SWC3 = SWC3 + analogRead(SWCPin3);  // Read data from analog pin 12 and add it to MoistLevel1 variable
      delay(1000);
    }
  }                                   //close while
  SWC3 = SWC3 / 50;                   // Determine the average of 50 measurements
  SWC_volt3 = SWC3 * (5.0 / 4096.0);  //ADC convert 12 bit at 5.0 volts input
 
                                      /////////////////////////////////////End SWC3 Readings////////////////////////////////

  ////////////////////////////////////////////////////////////////////////////////
  delay(2000);
  ////////////////////////////////////////////////////////////////////////////////

  //////////////////////Pressure tranducer#1 (MPX5100DP) sensor module///////////////////
  Tensio1 = 0;
  for (int m = 1; m < 50; m++) {  // take 50 consecutive measurements

    Tensio1 = Tensio1 + analogRead(TensioPin1);
    delay(10);
  }

  Tensio1 = Tensio1 / 50;                   // Determine the average of 50 measurements
  Tensio_volt1 = Tensio1 * (5.0 / 4096.0);  //ADC convert 12 bit at 5.0 volts input
  ////////////////////End Pressure tranducer#1 (MPX5100DP) sensor module/////////////////

  ////////////////////////////////////////////////////////////////////////////////
  delay(2000);
  ////////////////////////////////////////////////////////////////////////////////

  //////////////////////Pressure tranducer#2 (MPX5100DP) sensor module///////////////////
  Tensio2 = 0;
  for (int m = 1; m < 50; m++) {  // take 50 consecutive measurements

    Tensio2 = Tensio2 + analogRead(TensioPin2);
    delay(10);
  }

  Tensio2 = Tensio2 / 50;                   // Determine the average of 50 measurements
  Tensio_volt2 = Tensio2 * (5.0 / 4096.0);  //ADC convert 12 bit at 5.0 volts input
  ////////////////////End Pressure tranducer#1 (MPX5100DP) sensor module/////////////////


  ////////////////////////////////////////////////////////////////////////////////
  delay(200);
  ////////////////////////////////////////////////////////////////////////////////

  //////////////////////////Calibration Functions for the different probe sensors/////////////////////////////////////////////////

  ///////////////////// Pressure Transducer#1 (MPX5100DP) (Factory) calibration function module////////////////////////////////////////////////
  //
  //  Tensio_MPX5100DP_1_Offset = 0; /* Set the instrumental offset for the Pressure Trasducer#1 calibration function */
  //
  //  Tensio_MPX5100DP_1 = 22.22*Tensio_volt1-4.44; /* Pressure Transducer#1 (MPX5100DP) calibration function (kPa) */
  //  Tensio_end_MPX5100DP_1 = Tensio_MPX5100DP_1-Tensio_MPX5100DP_1_Offset;
  //  Tensio_cm_water_MPX5100DP_1 = (Tensio_end_MPX5100DP_1*10.1972); /* Convert to cm water column */
  ////////////////////////////////////////////////////////////////////////////////////////////////////////////////////////////////////
  //
  ///////////////////// Pressure Transducer#2 (MPX5100DP) (Factory) calibration function module////////////////////////////////////////////////
  //
  // Tensio_MPX5100DP_2_Offset = 0; /* Set the instrumental offset for the Pressure Trasducer#2 calibration function */
  //
  //  Tensio_MPX5100DP_2 = 22.22*Tensio_volt2-4.44; /* Pressure Transducer#2 (MPX5100DP) calibration function (kPa) */
  //  Tensio_end_MPX5100DP_2 = Tensio_MPX5100DP_2-Tensio_MPX5100DP_2_Offset;
  //  Tensio_cm_water_MPX5100DP_2 = (Tensio_end_MPX5100DP_2*10.1972); /* Convert to cm water column */
  ////////////////////////////////////////////////////////////////////////////////////////////////////////////////////////////////////
  //
  ////////////////Capacitive sensor calibration function module for volumetric water content determination/////////////////////////////
  //// teta_Top_Ring = a*(voltage1,2)+b*voltage1+c; //a, b and c have to be determined during sensor calibration
  ////
  //// teta_Middle_Ring = a*(voltage2,2)+b*voltage2+c;
  ////
  //// teta_Bottom_Ring = a*(voltage3,2)+b*voltage3+c;
  ////////////////////////////////////////////////////////////////////////////////////////////////////////////////////////////////////


  /////////////////////OUTPUT INITIALIZATION//////////////////////////

  ///////////////SWC SENSORS OUTPUT///////////////

  SerialMon.print("\n");
  SerialMon.print(" Avg. value SWC1 (volts) = ");
  SerialMon.print(SWC1);
  SerialMon.print("\n");
  SerialMon.print(" volts SWC1 = ");
  SerialMon.print(SWC_volt1);
  SerialMon.print("\n");

  SerialMon.print("\n");
  SerialMon.print(" Avg. value SWC2 (volts) = ");
  SerialMon.print(SWC2);
  SerialMon.print("\n");
  SerialMon.print(" volts SWC2 = ");
  SerialMon.print(SWC_volt2);
  SerialMon.print("\n");

  SerialMon.print("\n");
  SerialMon.print(" Avg. value SWC3 (volts) = ");
  SerialMon.print(SWC3);
  SerialMon.print("\n");
  SerialMon.print(" volts SWC3= ");
  SerialMon.print(SWC_volt3);
  SerialMon.print("\n");

  ///////////////TENSIOMETER#1 OUTPUT///////////////
  SerialMon.print("\n");
  SerialMon.print(" Avg. value Tensio1 = ");
  SerialMon.print(Tensio1);
  SerialMon.print("\n");
  SerialMon.print(" volts Tensio1 = ");
  SerialMon.print(Tensio_volt1);
  SerialMon.print("\n");
  SerialMon.print(" Matric potential (kPa) = ");
  SerialMon.print(Tensio_end_MPX5100DP_1);
  SerialMon.print("\n");
  ///////////////TENSIOMETER#2 OUTPUT///////////////
  SerialMon.print("\n");
  SerialMon.print(" Avg. value Tensio2= ");
  SerialMon.print(Tensio2);
  SerialMon.print("\n");
  SerialMon.print(" volts Tensio2= ");
  SerialMon.print(Tensio_volt2);
  SerialMon.print("\n");
  SerialMon.print(" Matric potential (kPa) = ");
  SerialMon.print(Tensio_end_MPX5100DP_2);
  SerialMon.print("\n");
  ////////////////////////////////////////////////

  ///////////////////////TEMPERATURE (DS18B20 SENSOR) OUTPUT//////////////////////
  SerialMon.print("\n");
  SerialMon.print("Temperature: ");
  SerialMon.print(temperature);
  SerialMon.println(" °C");
///////////////////SD CARD  OUTPUT//////////////////////////////////
// Write the sensor readings (i.e. datamessage) on the SD card
  
 dataMessage = String(counter)  +  String(SWC1)+ ","  + String(SWC_volt1) + "," + String(SWC2)+ "," + String(SWC_volt2) + "," + String(SWC3)+ "," + String(SWC_volt3)  + "," + String(Tensio1) +  "," +   String(Tensio_volt1) +  "," +  String(Tensio_end_MPX5100DP_1) +  ","
  + String(Tensio2) +  ","  + String(Tensio_volt2)+  "," +  String(Tensio_end_MPX5100DP_2) + "," +  String(temperature) +  "\r\n";
  SerialMon.print("Save data: ");
  SerialMon.println(dataMessage);
  appendFile(SD, "/Sensor_Out.txt", dataMessage.c_str());
///////////////////End SD Card////////////////////////////////////// 

/////////////////////////////////////////////Begin GPRS connection and send data to ThinkSpeak//////////////////////////////////////////////////
  SerialMon.print("Connecting to APN: ");
  SerialMon.print(apn);
  if (!modem.gprsConnect(apn, gprsUser, gprsPass)) {

    SerialMon.println(" fail");
  } else {
    SerialMon.println(" OK");

    SerialMon.print("Connecting to ");
    SerialMon.print(server);
    if (!client.connect(server, port)) {
      SerialMon.println(" fail");
    } else {
      SerialMon.println(" OK");

      // Making an HTTP POST request
      SerialMon.println("Performing HTTP POST request...");
      // Prepare your HTTP POST request data (Temperature in Celsius degrees)

      String httpRequestData = "api_key=" + apiKeyValue + "&field1=" + String(SWC_volt1) + "&field2=" + String(SWC_volt2) + "&field3=" + String(SWC_volt3) + "&field4=" + String(temperature)
                               + "&field5=" + String(Tensio_volt1) + "&field6=" + String(Tensio_volt2) + "&field7=" + String(batteryLevel_Perc) + "&field8=" + String(batteryLevel_volts) + "";

      client.print(String("POST ") + resource + " HTTP/1.1\r\n");
      client.print(String("Host: ") + server + "\r\n");
      client.println("Connection: close");
      client.println("Content-Type: application/x-www-form-urlencoded");
      client.print("Content-Length: ");
      client.println(httpRequestData.length());
      client.println();
      client.println(httpRequestData);

      unsigned long timeout = millis();
      while (client.connected() && millis() - timeout < 10000L) {
        // Print available data (HTTP response from server)
        while (client.available()) {
          char c = client.read();
          SerialMon.print(c);
          timeout = millis();
        }
      }
      SerialMon.println();

      // Close client and disconnect
      client.stop();
      SerialMon.println(F("Server disconnected"));
      modem.gprsDisconnect();
      SerialMon.println(F("GPRS disconnected"));
    }
  }
  /////////////////////////////////////////////////////////////////////////////////////////////

  // Put ESP32 into deep sleep mode (with timer wake up)
  esp_deep_sleep_start();
}
//// Write to the SD card 
void writeFile(fs::FS &fs, const char * path, const char * message) {
  SerialMon.printf("Writing file: %s\n", path);

  File file = fs.open(path, FILE_WRITE);
  if(!file) {
    SerialMon.println("Failed to open file for writing");
    return;
  }
  if(file.print(message)) {
    SerialMon.println("File written");
  } else {
    SerialMon.println("Write failed");
  }
  file.close();
}

/////////////////////////// Append data to the SD card ////////////////////////////
void appendFile(fs::FS &fs, const char * path, const char * message) {
  SerialMon.printf("Appending to file: %s\n", path);

  File file = fs.open(path, FILE_APPEND);
  if(!file) {
    SerialMon.println("Failed to open file for appending");
    return;
  }
  if(file.print(message)) {
    SerialMon.println("Message appended");
  } else {
    SerialMon.println("Append failed");
  }
  file.close();
}
/////////////////////////////////     END    /////////////////////////////////////
