# Supplementary material for: Recent Technological Upgrades to the SHYPROM IoT-Based System for Monitoring Soil Water Status
Source: Sensors (Basel). 2025 Aug 9;25(16):4934. doi: 10.3390/s25164934 (PMC12390053; doi:10.3390/s25164934)
Supplement: Supplementary file 1 [file sensors-25-04934-s001.zip › 03 3D Printing Materials/01 SHYPROM60 BOX/READme.txt]

Below are the parts needed for assembling the SHYPROM60 sensor (i.e., water resistant box and probes), along with the necessary materials and quantities:

Base (x1):
Material PLA

Lid (x1):
Material PLA

Joint (x1):
Material TPU

Temp_Compression_Cap (x1):
Material PLA

Temp_Compression_Ring (x1):
Material TPU

Probe_Compression_Cap R (x1):
Material PLA

Probe_Compression_Ring R (x1):
Material TPU

Probe_Compression_Cap L (x1):
Material PLA

Probe_Compression_Ring L (x1):
Material TPU

Latch arm 1 (x1):
Material PLA

Latch arm 2 (x1):
Material PLA

Hinge 1 (x1):
Material PLA

Hinge 2 (x1):
Material PLA
