# Supplementary material for: Recent Technological Upgrades to the SHYPROM IoT-Based System for Monitoring Soil Water Status
Source: Sensors (Basel). 2025 Aug 9;25(16):4934. doi: 10.3390/s25164934 (PMC12390053; doi:10.3390/s25164934)
Supplement: Supplementary file 1 [file sensors-25-04934-s001.zip › 03 3D Printing Materials/02 SHYPROM60_RINGS/READme.txt]

Below are the parts needed for assembling the SHYPROM60 capacitive-based sensors, along with the necessary materials and quantities:

Probe Ring (x12):
Material PLA
